# Supplementary material for: Circulating Cell-Free Microbial DNA Signatures and Plasma Soluble CD14 Level Are Associated with Clinical Outcomes of Anti-PD-1 Therapy in Advanced Melanoma Patients
Source: Int J Mol Sci. 2024 Dec 3;25(23):12982. doi: 10.3390/ijms252312982 (PMC11641495; doi:10.3390/ijms252312982)
Supplement: Supplementary file 1 [file ijms-25-12982-s001.zip]

Archive with 1 entries (1 files):
- ijms-3304355-supplementary.xlsx
