# Supplementary material for: Circulating Cell-Free Microbial DNA Signatures and Plasma Soluble CD14 Level Are Associated with Clinical Outcomes of Anti-PD-1 Therapy in Advanced Melanoma Patients
Source: Int J Mol Sci. 2024 Dec 3;25(23):12982. doi: 10.3390/ijms252312982 (PMC11641495; doi:10.3390/ijms252312982)
Supplement: Supplementary file 1 [file ijms-25-12982-s001.zip › ijms-3304355-supplementary.xlsx]

## Sheet: Arkusz1
Supplemental Table 1. The association between the high relative abundance of taxa in the baseline circulating cell-free microbial DNA (cfmDNA) and progression-free survival (PFS) and overall survival (OS) in a cohort of advanced melanoma patients undergoing anti-PD-1 therapy.
The Kaplan–Meier survival curves were compared using the Log-rank (Mantel-Cox) test. The association between the relative abundance of taxa in the baseline circulating cfmDNA and survival outcomes were examined with the Cox regression. The p-values < 0.1 were regarded as significant. The maximally selected rank statistics were used to determine the relative abundance of taxa (low vs. high). PFS a…
Genera	PFS					OS
	Low relative abundance range	High relative abundance range	p-value	PFS HR	p-value (PFS HR)	Low relative abundance range	High relative abundance range	p-value	OS HR	p-value (OS HR)
Acinetobacter	0.000-0.008	0.008-0.216	0.0537951	0.411434	0.05698	0.000-0.011	0.011-0.216	0.000501634	0.160879	0.00202599
Afipia	0.018-0.046	0.047-0.521	0.185752	0.534088	0.188307	0.018-0.189	0.202-0.521	0.0275478	3.01815	0.0352985
Kocuria	0.000-0.000	0.003-0.017	0.039935	2.44282	0.0465275	0.000-0.005	0.008-0.017	0.0328013	3.27928	0.0437828
Chloroplast genus member	0.000-0.000	0.003-0.540	0.491499	0.741455	0.480155	0.000-0.018	0.030-0.540	0.0238428	0.135865	0.0537563
Lactiplantibacillus	0.000-0.000	0.006-0.180	0.185969	1.81167	0.197596	0.000-0.014	0.015-0.180	0.0459713	2.71001	0.0550918
Collinsella	0.000-0.005	0.007-0.022	0.231378	1.76011	0.224102	0.000-0.002	0.004-0.022	0.0490665	2.62181	0.0576627
Streptococcus	0.000-0.003	0.004-0.034	0.43319	0.685641	0.429024	0.000-0.003	0.004-0.034	0.0541696	0.258154	0.073829
Cutibacterium	0.000-0.000	0.000-0.005	0.163566	0.55585	0.162592	0.000-0.001	0.002-0.005	0.0469427	0.164466	0.0811497
Roseomonas	0.000-0.005	0.007-0.056	0.168708	0.372485	0.184221	0.000-0.000	0.002-0.056	0.0471664	0.163509	0.0812818
Vibrionimonas	0.000-0.248	0.265-0.0486	0.3595	1.70064	0.342122	0.000-0.027	0.032-0.486	0.0762515	0.407332	0.0857025
Escherichia-Shigella	0.000-0.044	0.044-0.104	0.349399	0.653413	0.368522	0.000-0.006	0.015-0.104	0.0771052	2.39881	0.086229
Burkholderia-Caballeronia-Paraburkholderia	0.000-0.024	0.029-0.096	0.263679	0.559146	0.263039	0.000-0.041	0.053-0.096	0.0863941	2.6158	0.0985453
Lactococcus	0.000-0.004	0.009-0.043	0.431545	1.51654	0.452142	0.000-0.000	0.001-0.043	0.0900604	0.203846	0.125582
Diaphorobacter	0.000-0.004	0.007-0.033	0.0471114	2.85005	0.0595368	0.000-0.003	0.004-0.033	0.156588	2.24017	0.167852
Blautia	0.000-0.000	0.001-0.047	0.00885788	2.97951	0.0129338	0.000-0.000	0.001-0.047	0.26759	1.76209	0.273879
Anaerostipes	0.000-0.000	0.000-0.009	0.0859558	2.47663	0.10431	0.000-0.000	0.000-0.009	0.452128	0.467147	0.462877
Oscillospiraceae UCG-002	0.000-0.000	0.003-0.014	0.0859558	2.47663	0.10431	0.000-0.000	0.003-0.014	0.452128	0.467147	0.462877
Xanthobacteraceae genus member	0.000-0.002	0.003-0.043	0.012529	0.267816	0.0186424	0.000-0.002	0.003-0.043	0.580979	0.736271	0.582262
